# Supplementary material for: A Conformationally Constrained Cyclic Acyldepsipeptide Is Highly Effective in Mice Infected with Methicillin-Susceptible and -Resistant Staphylococcus aureus
Source: PLoS One. 2016 Apr 21;11(4):e0153912. doi: 10.1371/journal.pone.0153912 (PMC4839560; doi:10.1371/journal.pone.0153912)
Supplement: S1 Dataset — (XLSX) [file pone.0153912.s001.xlsx]

## Sheet: MRSA
Days	Vehicle	Vancomycin	des-methyl analogue of ADEP 4	ADEP B315
0	0
0.166	1	1	1
0.166	1	1	1
0.166	1	1
0.166	1	1
0.166	1	1
0.166	1
1	1	1	1	1
1		1	1	1
1		1	1	1
1			1	1
1				1
1				1
2
2
2
5			0	0
5			0	0

## Sheet: MSSA
Days	Vehicle	Vancomycin	des-methyl analogue of ADEP 4	ADEP B315
0			0
0			0
0			0
0			0
0.166	1
0.166	1
0.166	1
0.166	1
0.166	1
0.166	1
0.166	1
0.166	1
0.166	1
0.166	1
1	1	1	1	1
1	1	1	1	1
1	1	1	1	1
1	1	1	1	1
1	1	1	1	1
1	1		1	1
1	1		1	1
1	1		1	1
1			1
1			1
1			1
1			1
2			1	1
2				1
3
4		1
5		0
5		0
5		0
5		0
7
7
9				1
10		0	0	0
10		0		0
10		0		0
10		0		0
10		0		0
10		0		0
10		0		0
10		0

## Sheet: Spleen cfu
vehicle	vancomycin	des-methyl analog of ADEP 4	ADEP B315
28042100	8271188	5842536	82770
96638100	856925	6582353	1081887
82537580	6188571	8401368	251167

## Sheet: Liver cfu
vehicle	vancomycin	des-methyl analog of ADEP 4	ADEP B315
26400000	5148980	4961637	719481
6971250	5220000	7385125	74556
14900000	4471456	880272	365252
